# Supplementary material for: Health-Related Quality of Life in Patients Living with Wilson Disease in Spain: A Cross-Sectional Observational Study
Source: J Clin Med. 2023 Jul 21;12(14):4823. doi: 10.3390/jcm12144823 (PMC10381913; doi:10.3390/jcm12144823)
Supplement: Supplementary file 1 [file jcm-12-04823-s001.zip]

Archive with 1 entries (1 files):
- jcm-2502961-supplementary.pdf
